# Supplementary material for: Evaluating the Phenotypic and Genomic Characterization of Some Egyptian Phages Infecting Shiga Toxin-Producing Escherichia coli O157:H7 for the Prospective Application in Food Bio-Preservation
Source: Biology (Basel). 2022 Aug 5;11(8):1180. doi: 10.3390/biology11081180 (PMC9404725; doi:10.3390/biology11081180)
Supplement: Supplementary file 1 [file biology-11-01180-s001.zip]

Archive with 1 entries (1 files):
- biology-1801052-supplementary.pdf
